# Supplementary material for: Behavior of Rats in a Self-Paced Risky Decision-Making Task Based on Definite Probability
Source: Brain Sci. 2022 Jun 17;12(6):795. doi: 10.3390/brainsci12060795 (PMC9220963; doi:10.3390/brainsci12060795)
Supplement: Supplementary file 1 [file brainsci-12-00795-s001.zip]

Archive with 1 entries (1 files):
- brainsci-1732556-supplementary Video S1.mp4
